# Supplementary material for: Comparative Proteomic Investigation of Plasma Reveals Novel Potential Biomarker Groups for Acute Aortic Dissection
Source: Dis Markers. 2020 Mar 18;2020:4785068. doi: 10.1155/2020/4785068 (PMC7106916; doi:10.1155/2020/4785068)
Supplement: Supplementary 1 — Table S1: detailed information of all identified serum proteins from artery dissection patients and normal controls. [file 4785068.f1.xlsx]

## Sheet: Sheet1
N	Unused	%Cov(95)	Accession	Name	Peptides(95%)	115:114	116:114	117:114	118:114	119:114	121:114
1	474.32	52.11	sp|P04114|APOB_HUMAN	Apolipoprotein B-100 OS=Homo sapiens GN=APOB PE=1 SV=2	385	0.946237	0.946237	1.03753	0.972747	0.928966	1.02802
2	449.23	93.76	sp|P02768|ALBU_HUMAN	Serum albumin OS=Homo sapiens GN=ALB PE=1 SV=2	2701	0.963829	0.990832	0.981748	0.963829	0.946237	0.954993
3	307.47	80.46	sp|P01024|CO3_HUMAN	Complement C3 OS=Homo sapiens GN=C3 PE=1 SV=2	526	1	1.02802	1.03753	1	0.972747	1.02802
4	204.63	69.74	sp|P01023|A2MG_HUMAN	Alpha-2-macroglobulin OS=Homo sapiens GN=A2M PE=1 SV=3	420	0.972747	0.981748	0.946237	0.928966	1	0.92045
5	193.86	87.39	sp|P02787|TRFE_HUMAN	Serotransferrin OS=Homo sapiens GN=TF PE=1 SV=3	706	0.990832	1.00925	0.990832	0.972747	0.946237	0.946237
6	180.2	54.99	sp|P0C0L4|CO4A_HUMAN	Complement C4-A OS=Homo sapiens GN=C4A PE=1 SV=2	275	1.25892	1.24738	1.0666	1.11686	1.19124	1.10662
7	151.19	54.85	sp|P02671|FIBA_HUMAN	Fibrinogen alpha chain OS=Homo sapiens GN=FGA PE=1 SV=2	316	1.03753	1.10662	1	1.05682	0.981748	1.02802
8	146.67	95.45	sp|P01857|IGHG1_HUMAN	Ig gamma-1 chain C region OS=Homo sapiens GN=IGHG1 PE=1 SV=1	977	0.972747	1.90546	1.45881	1.5417	0.288403	0.679204
9	122.86	78.71	sp|P01009|A1AT_HUMAN	Alpha-1-antitrypsin OS=Homo sapiens GN=SERPINA1 PE=1 SV=3	376	1.02802	1.03753	1.15878	1.07647	1.13763	1.05682
10	119.23	79.84	sp|P02675|FIBB_HUMAN	Fibrinogen beta chain OS=Homo sapiens GN=FGB PE=1 SV=2	287	1.05682	1.10662	1.00925	1.04713	1.00925	1.03753
11	107.56	84.24	sp|P00738|HPT_HUMAN	Haptoglobin OS=Homo sapiens GN=HP PE=1 SV=1	396	1.24738	2.22844	6.30957	3.98107	2.99226	6.36796
12	97.69	72.63	sp|P02679|FIBG_HUMAN	Fibrinogen gamma chain OS=Homo sapiens GN=FGG PE=1 SV=3	266	1.08643	1.15878	1.04713	1.0666	0.990832	1.0666
13	93.32	52.32	sp|P08603|CFAH_HUMAN	Complement factor H OS=Homo sapiens GN=CFH PE=1 SV=4	136	0.648634	1.36773	1.24738	0.570164	0.316228	1.00925
14	87.22	52.21	sp|P00450|CERU_HUMAN	Ceruloplasmin OS=Homo sapiens GN=CP PE=1 SV=1	107	0.744732	1.48594	0.654636	0.887156	0.334195	1.43219
15	84.79	29.65	sp|P01031|CO5_HUMAN	Complement C5 OS=Homo sapiens GN=C5 PE=1 SV=4	61	2.01372	5.39511	5.24808	2.63027	2.80543	4.05509
16	82.41	50.32	sp|Q14624|ITIH4_HUMAN	Inter-alpha-trypsin inhibitor heavy chain H4 OS=Homo sapiens GN=ITIH4 PE=1 SV=4	72	1.18032	2.24905	2.53513	1.40605	1.10662	2.24905
17	80.7	81.17	sp|P02790|HEMO_HUMAN	Hemopexin OS=Homo sapiens GN=HPX PE=1 SV=2	156	1.00925	1.02802	1.04713	1	0.954993	0.981748
18	79.3	83.52	sp|P02647|APOA1_HUMAN	Apolipoprotein A-I OS=Homo sapiens GN=APOA1 PE=1 SV=1	139	0.972747	0.937562	1.05682	0.963829	1	1.0666
19	79.19	28.17	sp|P02751-10|FINC_HUMAN	Isoform 10 of Fibronectin OS=Homo sapiens GN=FN1	63	1.22462	1.38038	0.343558	0.49204	0.340408	0.183654
20	74.74	90.57	sp|P01834|IGKC_HUMAN	Ig kappa chain C region OS=Homo sapiens GN=IGKC PE=1 SV=1	513	0.912011	0.972747	0.972747	0.879022	0.946237	0.903649
21	69.21	57.53	sp|P00747|PLMN_HUMAN	Plasminogen OS=Homo sapiens GN=PLG PE=1 SV=2	83	0.691831	1.0666	0.855067	0.636796	0.359749	0.666807
22	69.07	70.18	sp|P02774-3|VTDB_HUMAN	Isoform 3 of Vitamin D-binding protein OS=Homo sapiens GN=GC	92	1.2942	1.8197	2.18776	1.7378	0.390841	1.72187
23	68.21	68.56	sp|P01876|IGHA1_HUMAN	Ig alpha-1 chain C region OS=Homo sapiens GN=IGHA1 PE=1 SV=2	233	0.83946	4.48745	4.20727	3.49945	2.93765	2.75423
24	66.96	47.38	sp|P00751|CFAB_HUMAN	Complement factor B OS=Homo sapiens GN=CFB PE=1 SV=2	101	1.88799	2.60615	4.05509	2.35505	1.52757	3.34195
25	63.81	60.29	sp|P00734|THRB_HUMAN	Prothrombin OS=Homo sapiens GN=F2 PE=1 SV=2	108	0.37325	1.52757	1.51356	0.519996	0.903649	1.21339
26	63.1	69.09	sp|P01042-2|KNG1_HUMAN	Isoform LMW of Kininogen-1 OS=Homo sapiens GN=KNG1	92	0.879022	1.24738	1.43219	1.55597	0.251189	1.23595
27	57.26	54.53	sp|P01008|ANT3_HUMAN	Antithrombin-III OS=Homo sapiens GN=SERPINC1 PE=1 SV=1	69	1.33045	2.14783	2.53513	0.685488	1.30617	1.18032
28	56.3	35.84	sp|P19823|ITIH2_HUMAN	Inter-alpha-trypsin inhibitor heavy chain H2 OS=Homo sapiens GN=ITIH2 PE=1 SV=2	69	0.340408	1.13763	0.847227	0.47863	0.432514	0.549541
29	55.53	63.05	sp|P01871|IGHM_HUMAN	Ig mu chain C region OS=Homo sapiens GN=IGHM PE=1 SV=3	118	0.239883	0.519996	0.343558	0.158489	0.457088	0.131826
30	55.24	54.85	sp|P01011|AACT_HUMAN	Alpha-1-antichymotrypsin OS=Homo sapiens GN=SERPINA3 PE=1 SV=2	85	1.0666	1.08643	1.39316	1.19124	1.36773	1.25892
31	53.72	55.61	sp|B9A064|IGLL5_HUMAN	Immunoglobulin lambda-like polypeptide 5 OS=Homo sapiens GN=IGLL5 PE=2 SV=2	255	0.524808	0.744732	0.963829	0.625173	0.275423	0.672977
32	53.36	33.59	sp|P19827|ITIH1_HUMAN	Inter-alpha-trypsin inhibitor heavy chain H1 OS=Homo sapiens GN=ITIH1 PE=1 SV=3	71	0.77983	1.51356	1.97697	1.11686	1.02802	1.40605
33	51.78	87.6	sp|P18136|KV313_HUMAN	Ig kappa chain V-III region HIC OS=Homo sapiens PE=2 SV=2	326	0.724436	1	0.912011	1	0.981748	0.831764
34	49.32	52.32	sp|P04217|A1BG_HUMAN	Alpha-1B-glycoprotein OS=Homo sapiens GN=A1BG PE=1 SV=4	81	0.49204	0.691831	0.879022	1.00925	0.57544	0.534564
35	46.34	42.75	sp|P02748|CO9_HUMAN	Complement component C9 OS=Homo sapiens GN=C9 PE=1 SV=2	41	2.83139	5.80764	9.63829	5.19996	8.70964	8.70964
36	44.72	45.25	sp|P00736|C1R_HUMAN	Complement C1r subcomponent OS=Homo sapiens GN=C1R PE=1 SV=2	45	0.685488	0.990832	1.36773	1.25892	0.937562	0.954993
37	44.52	41.88	sp|P04003|C4BPA_HUMAN	C4b-binding protein alpha chain OS=Homo sapiens GN=C4BPA PE=1 SV=2	56	1.47231	2.63027	2.65461	1.34276	1.51356	2.75423
38	44.34	28.91	sp|P13671|CO6_HUMAN	Complement component C6 OS=Homo sapiens GN=C6 PE=1 SV=3	29	2.208	2.88403	4.2462	2.80543	2.44343	3.98107
39	44.27	37.13	sp|P10643|CO7_HUMAN	Complement component C7 OS=Homo sapiens GN=C7 PE=1 SV=2	38	0.654636	1.24738	1.97697	0.972747	1.99526	1.72187
40	44.14	36.53	sp|P10909-2|CLUS_HUMAN	Isoform 2 of Clusterin OS=Homo sapiens GN=CLU	44	0.353183	0.990832	0.855067	0.275423	0.366438	0.912011
41	42.72	36.06	sp|P06396|GELS_HUMAN	Gelsolin OS=Homo sapiens GN=GSN PE=1 SV=1	38	0.394457	0.794328	0.529663	0.474242	0.136773	0.366438
42	42.28	82.91	sp|P01764|HV303_HUMAN	Ig heavy chain V-III region VH26 OS=Homo sapiens PE=1 SV=1	355	0.847227	0.77983	0.731139	0.737904	0.847227	0.711214
43	41.74	89.34	sp|P0DJI9|SAA2_HUMAN	Serum amyloid A-2 protein OS=Homo sapiens GN=SAA2 PE=1 SV=1	86	2.07014	1.48594	14.7231	9.2045	12.942	12.1339
44	39.13	59.62	sp|P02649|APOE_HUMAN	Apolipoprotein E OS=Homo sapiens GN=APOE PE=1 SV=1	31	0.349945	0.549541	1.25892	0.654636	1.08643	1.70608
45	38.16	28.99	sp|P06681|CO2_HUMAN	Complement C2 OS=Homo sapiens GN=C2 PE=1 SV=2	26	0.758578	1.39316	1.90546	1.64437	1.19124	1.47231
46	37.3	35.03	sp|P08697|A2AP_HUMAN	Alpha-2-antiplasmin OS=Homo sapiens GN=SERPINF2 PE=1 SV=3	34	0.912011	1.69044	2.07014	0.794328	1.07647	1.58489
47	36.99	81.29	sp|P01859|IGHG2_HUMAN	Ig gamma-2 chain C region OS=Homo sapiens GN=IGHG2 PE=1 SV=2	807	0.420727	0.887156	1.5417	1.64437	0.296483	0.92045
48	36.54	40.75	sp|P03952|KLKB1_HUMAN	Plasma kallikrein OS=Homo sapiens GN=KLKB1 PE=1 SV=1	31	0.724436	0.794328	0.816582	0.630957	0.37325	0.963829
49	35.97	35.84	sp|P05155-3|IC1_HUMAN	Isoform 3 of Plasma protease C1 inhibitor OS=Homo sapiens GN=SERPING1	45	1.27057	2.03236	3.80189	1.57036	1.58489	2.88403
50	35.34	60.58	sp|P02749|APOH_HUMAN	Beta-2-glycoprotein 1 OS=Homo sapiens GN=APOH PE=1 SV=3	61	1.8197	2.99226	3.98107	3.83707	2.31206	3.25087
51	34.64	37.87	sp|P04004|VTNC_HUMAN	Vitronectin OS=Homo sapiens GN=VTN PE=1 SV=1	50	0.334195	0.831764	1.2942	0.679204	0.963829	1.25892
52	34.07	84.35	sp|P68871|HBB_HUMAN	Hemoglobin subunit beta OS=Homo sapiens GN=HBB PE=1 SV=2	94	0.246604	0.679204	0.554626	0.299226	0.0630957	0.12942
53	31.1	33.28	sp|P09871|C1S_HUMAN	Complement C1s subcomponent OS=Homo sapiens GN=C1S PE=1 SV=1	37	0.544503	1.05682	1.90546	1.08643	1.65959	2.07014
54	30.96	29.66	sp|P04264|K2C1_HUMAN	Keratin, type II cytoskeletal 1 OS=Homo sapiens GN=KRT1 PE=1 SV=6	19	1.04713	1.23595	1.83654	1.55597	2.99226	0.586138
55	29.73	30.86	sp|P05546|HEP2_HUMAN	Heparin cofactor 2 OS=Homo sapiens GN=SERPIND1 PE=1 SV=3	22	1.2942	2.10863	2.18776	1.94089	0.559758	2.0893
56	29.7	31.89	sp|P43652|AFAM_HUMAN	Afamin OS=Homo sapiens GN=AFM PE=1 SV=1	19	0.343558	0.642688	0.591562	0.758578	0.265461	0.879022
57	29.14	44.98	sp|P36955|PEDF_HUMAN	Pigment epithelium-derived factor OS=Homo sapiens GN=SERPINF1 PE=1 SV=4	27	0.544503	0.751623	1.87068	1.38038	1.14815	1.65959
58	27.2	29.67	sp|P05156|CFAI_HUMAN	Complement factor I OS=Homo sapiens GN=CFI PE=1 SV=2	28	1.03753	2.35505	3.83707	2.39883	2.18776	3.40408
59	27.01	27.24	sp|P07358|CO8B_HUMAN	Complement component C8 beta chain OS=Homo sapiens GN=C8B PE=1 SV=3	20	0.405508	1.2942	1.78649	0.879022	1.22462	1.36773
60	26.85	51.14	sp|P02760|AMBP_HUMAN	Protein AMBP OS=Homo sapiens GN=AMBP PE=1 SV=1	39	0.654636	1.10662	1.36773	0.824138	0.928966	0.666807
61	25.2	56.62	sp|P27169|PON1_HUMAN	Serum paraoxonase/arylesterase 1 OS=Homo sapiens GN=PON1 PE=1 SV=3	28	0.570164	1.24738	2.07014	0.737904	1.03753	1.30617
62	25.03	28.14	sp|P20742|PZP_HUMAN	Pregnancy zone protein OS=Homo sapiens GN=PZP PE=1 SV=4	100	0.224906	0.879022	0.440555	0.128233	0.580764	0.255859
63	24.46	39.04	sp|P07357|CO8A_HUMAN	Complement component C8 alpha chain OS=Homo sapiens GN=C8A PE=1 SV=2	25	0.613762	1.47231	1.87068	1.6293	1.35519	1.52757
64	24.37	32.37	sp|O14791-2|APOL1_HUMAN	Isoform 2 of Apolipoprotein L1 OS=Homo sapiens GN=APOL1	17	0.630957	0.731139	1.49969	0.83946	0.751623	1.52757
65	24.35	24.29	sp|P80108|PHLD_HUMAN	Phosphatidylinositol-glycan-specific phospholipase D OS=Homo sapiens GN=GPLD1 PE=1 SV=3	18	0.334195	0.717794	0.666807	0.642688	0.772681	0.831764
66	24.29	35.76	sp|Q96PD5|PGRP2_HUMAN	N-acetylmuramoyl-L-alanine amidase OS=Homo sapiens GN=PGLYRP2 PE=1 SV=1	24	0.963829	0.809096	0.539511	0.765597	0.654636	0.619441
67	24.14	21.6	sp|P07225|PROS_HUMAN	Vitamin K-dependent protein S OS=Homo sapiens GN=PROS1 PE=1 SV=1	18	0.570164	1.85353	1.61436	1.1272	1.44544	1.58489
68	23.91	21.9	sp|Q06033-2|ITIH3_HUMAN	Isoform 2 of Inter-alpha-trypsin inhibitor heavy chain H3 OS=Homo sapiens GN=ITIH3	19	2.208	1.49969	1.70608	1.88799	3.25087	1.97697
69	23.65	25.82	sp|P35858-2|ALS_HUMAN	Isoform 2 of Insulin-like growth factor-binding protein complex acid labile subunit OS=Homo sapiens GN=IGFALS	14	0.895365	0.92045	1.59956	1.14815	1.27057	1.07647
70	23.49	58.62	sp|P01781|HV320_HUMAN	Ig heavy chain V-III region GAL OS=Homo sapiens PE=1 SV=1	170	1.47231	3.43558	1.95885	1.6293	1.64437	1.31826
71	22.71	14.7	sp|O75882-2|ATRN_HUMAN	Isoform 2 of Attractin OS=Homo sapiens GN=ATRN	19	0.469894	0.912011	0.613762	0.648634	0.432514	0.816582
72	22.67	24.96	sp|Q08380|LG3BP_HUMAN	Galectin-3-binding protein OS=Homo sapiens GN=LGALS3BP PE=1 SV=1	14	0.937562	1.20226	1.55597	2.05116	1.90546	2.51189
73	22.61	42.59	sp|P01608|KV116_HUMAN	Ig kappa chain V-I region Roy OS=Homo sapiens PE=1 SV=1	140	1.47231	2.18776	1.72187	2.12814	2.37684	2.65461
74	22.46	65.38	sp|P06316|LV107_HUMAN	Ig lambda chain V-I region BL2 OS=Homo sapiens PE=2 SV=1	60
75	21.62	27.43	sp|P04196|HRG_HUMAN	Histidine-rich glycoprotein OS=Homo sapiens GN=HRG PE=1 SV=1	22	0.405508	0.691831	0.260615	0.226986	0.15417	0.242103
76	20.21	39.77	sp|P02750|A2GL_HUMAN	Leucine-rich alpha-2-glycoprotein OS=Homo sapiens GN=LRG1 PE=1 SV=2	15	0.824138	0.698232	3.49945	2.07014	4.40555	3.66438
77	20.13	23.09	sp|P01019|ANGT_HUMAN	Angiotensinogen OS=Homo sapiens GN=AGT PE=1 SV=1	28	1.38038	1.41906	4.92039	2.37684	3.87258	4.09261
78	20.06	39.24	sp|P02765|FETUA_HUMAN	Alpha-2-HS-glycoprotein OS=Homo sapiens GN=AHSG PE=1 SV=1	23	1.1272	0.862979	0.83946	0.794328	0.265461	1.24738
79	19.66	26.42	sp|P22792|CPN2_HUMAN	Carboxypeptidase N subunit 2 OS=Homo sapiens GN=CPN2 PE=1 SV=3	18	1.01859	2.91072	3.63078	2.75423	2.51189	3.10456
80	19.49	36.09	sp|P51884|LUM_HUMAN	Lumican OS=Homo sapiens GN=LUM PE=1 SV=2	11	0.474242	0.744732	0.60256	0.613762	0.758578	0.972747
81	18.94	39.01	sp|P02743|SAMP_HUMAN	Serum amyloid P-component OS=Homo sapiens GN=APCS PE=1 SV=2	15	1.52757	2.26987	4.32514	2.93765	2.99226	4.09261
82	18.73	44.82	sp|O75636|FCN3_HUMAN	Ficolin-3 OS=Homo sapiens GN=FCN3 PE=1 SV=2	21	1.24738	1.10662	1.27057	1.1695	0.903649	0.636796
83	18.53	27.17	sp|P29622|KAIN_HUMAN	Kallistatin OS=Homo sapiens GN=SERPINA4 PE=1 SV=3	11	0.444631	0.928966	0.564937	0.390841	0.195884	0.469894
84	18.4	23.36	sp|P15169|CBPN_HUMAN	Carboxypeptidase N catalytic chain OS=Homo sapiens GN=CPN1 PE=1 SV=1	10	0.501187	1.47231	1.78649	1.6293	2.22844	2.80543
85	18.18	57.39	sp|P01767|HV306_HUMAN	Ig heavy chain V-III region BUT OS=Homo sapiens PE=1 SV=1	103	1.1272	1.18032	1.48594	1.18032	1.38038	1.40605
86	18.12	71.13	sp|P69905|HBA_HUMAN	Hemoglobin subunit alpha OS=Homo sapiens GN=HBA1 PE=1 SV=2	26	0.299226	0.679204	0.597035	0.218776	0.0343558	0.042462
87	18.09	7.014	sp|P12259|FA5_HUMAN	Coagulation factor V OS=Homo sapiens GN=F5 PE=1 SV=4	16	0.586138	0.625173	0.679204	0.469894	1.0666	0.772681
88	17.69	17.98	sp|P13645|K1C10_HUMAN	Keratin, type I cytoskeletal 10 OS=Homo sapiens GN=KRT10 PE=1 SV=6	10	1.88799	1.36773	1.36773	3.90841	3.7325	0.92045
89	17.55	50.34	sp|P02766|TTHY_HUMAN	Transthyretin OS=Homo sapiens GN=TTR PE=1 SV=1	15	0.570164	1.02802	0.963829	0.642688	0.280543	0.711214
90	17.33	64.96	sp|P23083|HV103_HUMAN	Ig heavy chain V-I region V35 OS=Homo sapiens PE=1 SV=1	128	0.903649	1.08643	0.963829	0.946237	1.02802	0.972747
91	16.25	55.04	sp|P04207|KV308_HUMAN	Ig kappa chain V-III region CLL OS=Homo sapiens PE=1 SV=2	96
92	16.25	78.07	sp|P01625|KV402_HUMAN	Ig kappa chain V-IV region Len OS=Homo sapiens PE=1 SV=2	105
93	16.24	49.5	sp|P07360|CO8G_HUMAN	Complement component C8 gamma chain OS=Homo sapiens GN=C8G PE=1 SV=3	10	0.515229	1.1695	1.38038	1.03753	1.22462	1.21339
94	16.12	73.74	sp|P02656|APOC3_HUMAN	Apolipoprotein C-III OS=Homo sapiens GN=APOC3 PE=1 SV=1	27	0.524808	0.642688	1.61436	1.6293	0.461318	1.87068
95	16	59.46	sp|P80748|LV302_HUMAN	Ig lambda chain V-III region LOI OS=Homo sapiens PE=1 SV=1	65	1.18032	0.972747	0.946237	1.14815	0.809096	0.903649
96	15.77	78.95	sp|P06310|KV206_HUMAN	Ig kappa chain V-II region RPMI 6410 OS=Homo sapiens PE=4 SV=1	76	0.529663	0.801678	0.457088	0.214783	0.591562	0.539511
97	15.15	27.9	sp|P08185|CBG_HUMAN	Corticosteroid-binding globulin OS=Homo sapiens GN=SERPINA6 PE=1 SV=1	14	2.44343	2.67917	2.85759	2.05116	2.83139	2.46604
98	15.08	98.11	sp|P0CG05|LAC2_HUMAN	Ig lambda-2 chain C regions OS=Homo sapiens GN=IGLC2 PE=1 SV=1	278	0.161436	0.544503	0.539511	1.04713	0.334195	0.765597
99	14.85	13.46	sp|P06276|CHLE_HUMAN	Cholinesterase OS=Homo sapiens GN=BCHE PE=1 SV=1	9	0.337287	0.625173	0.515229	0.691831	0.37325	0.636796
100	14.76	41.5	sp|O43866|CD5L_HUMAN	CD5 antigen-like OS=Homo sapiens GN=CD5L PE=1 SV=1	19	0.390841	0.642688	0.47863	0.394457	0.60256	0.313329
101	14.45	23.21	sp|P00740|FA9_HUMAN	Coagulation factor IX OS=Homo sapiens GN=F9 PE=1 SV=2	13	1.1695	1.28233	1.95885	1.99526	2.0893	2.33346
102	14.4	28.79	sp|P06727|APOA4_HUMAN	Apolipoprotein A-IV OS=Homo sapiens GN=APOA4 PE=1 SV=3	10	0.57544	0.420727	0.60256	0.109648	0.862979	0.654636
103	14.31	25.62	sp|P05154|IPSP_HUMAN	Plasma serine protease inhibitor OS=Homo sapiens GN=SERPINA5 PE=1 SV=3	12	0.291072	1.05682	0.448745	0.42462	0.83946	0.505825
104	14.12	20.16	sp|P00748|FA12_HUMAN	Coagulation factor XII OS=Homo sapiens GN=F12 PE=1 SV=3	17	0.855067	0.625173	0.711214	0.765597	0.549541	0.642688
105	14.05	35.86	sp|P32119|PRDX2_HUMAN	Peroxiredoxin-2 OS=Homo sapiens GN=PRDX2 PE=1 SV=5	7	0.405508	0.654636	0.465586	0.432514	0.340408	0.248886
106	14.05	34.96	sp|P22352|GPX3_HUMAN	Glutathione peroxidase 3 OS=Homo sapiens GN=GPX3 PE=1 SV=2	11	0.903649	1.22462	1.00925	1.25892	1.77011	0.912011
107	14	20.92	sp|P02538|K2C6A_HUMAN	Keratin, type II cytoskeletal 6A OS=Homo sapiens GN=KRT6A PE=1 SV=3	13	1.25892	0.636796	1.41906	1.8197	1.21339	0.672977
108	13.91	42.08	sp|P05452|TETN_HUMAN	Tetranectin OS=Homo sapiens GN=CLEC3B PE=1 SV=3	10	0.452898	0.731139	0.685488	0.199526	0.654636	0.57544
109	13.86	8.467	sp|Q92954-5|PRG4_HUMAN	Isoform E of Proteoglycan 4 OS=Homo sapiens GN=PRG4	9	0.440555	0.831764	1.15878	0.772681	0.440555	1.07647
110	13.59	26.75	sp|P05543|THBG_HUMAN	Thyroxine-binding globulin OS=Homo sapiens GN=SERPINA7 PE=1 SV=2	14	0.765597	1.14815	0.636796	0.809096	0.816582	0.636796
111	13.33	46.99	sp|P02654|APOC1_HUMAN	Apolipoprotein C-I OS=Homo sapiens GN=APOC1 PE=1 SV=1	10	0.328095	0.496592	1.25892	0.49204	0.636796	1.36773
112	13.23	30.13	sp|P60709|ACTB_HUMAN	Actin, cytoplasmic 1 OS=Homo sapiens GN=ACTB PE=1 SV=1	11	0.288403	1.1695	0.691831	0.452898	0.501187	0.47863
113	13.14	61.48	sp|P01762|HV301_HUMAN	Ig heavy chain V-III region TRO OS=Homo sapiens PE=1 SV=1	85	0.912011	1.11686	0.816582	1.07647	0.816582	1.03753
114	13.11	76.23	sp|P01768|HV307_HUMAN	Ig heavy chain V-III region CAM OS=Homo sapiens PE=1 SV=1	153
115	13.07	31.21	sp|P25311|ZA2G_HUMAN	Zinc-alpha-2-glycoprotein OS=Homo sapiens GN=AZGP1 PE=1 SV=2	9	0.277971	0.642688	0.855067	0.801678	0.772681	1.51356
116	13.01	28.57	sp|P02741|CRP_HUMAN	C-reactive protein OS=Homo sapiens GN=CRP PE=1 SV=1	12	4.20727	2.26987	17.8649	12.8233	17.8649	16.9044
117	12.96	43.08	sp|P02746|C1QB_HUMAN	Complement C1q subcomponent subunit B OS=Homo sapiens GN=C1QB PE=1 SV=3	18	1.36773	0.253513	1.97697	1.22462	2.44343	1.8197
118	12.51	16.44	sp|Q9UK55|ZPI_HUMAN	Protein Z-dependent protease inhibitor OS=Homo sapiens GN=SERPINA10 PE=1 SV=1	8	0.765597	0.855067	1.78649	1.19124	1.49969	1.55597
119	12.38	27.34	sp|P01880|IGHD_HUMAN	Ig delta chain C region OS=Homo sapiens GN=IGHD PE=1 SV=2	11	1.00925	1.30617	0.912011	1.10662	0.529663	1.04713
120	12.28	34.69	sp|P02745|C1QA_HUMAN	Complement C1q subcomponent subunit A OS=Homo sapiens GN=C1QA PE=1 SV=2	11	1.7378	0.608135	2.39883	2.22844	1.97697	2.22844
121	12.2	71.29	sp|P02655|APOC2_HUMAN	Apolipoprotein C-II OS=Homo sapiens GN=APOC2 PE=1 SV=1	7	0.363078	0.691831	1.01859	0.787046	0.366438	2.01372
122	12.19	40.18	sp|P01613|KV121_HUMAN	Ig kappa chain V-I region Ni OS=Homo sapiens PE=1 SV=1	130
123	12.08	54.99	sp|P0C0L5|CO4B_HUMAN	Complement C4-B OS=Homo sapiens GN=C4B PE=1 SV=2	266	0.387258	0.855067	0.83946	0.519996	0.30479	0.436516
124	12.02	52.14	sp|P01601|KV109_HUMAN	Ig kappa chain V-I region HK101 (Fragment) OS=Homo sapiens PE=4 SV=1	161	0.870964	0.608135	0.879022	0.428549	0.903649	0.660694
125	12	12.94	sp|P23142|FBLN1_HUMAN	Fibulin-1 OS=Homo sapiens GN=FBLN1 PE=1 SV=4	7	0.731139	1.27057	1.10662	1.1272	1.08643	1.2942
126	12	56.22	sp|P02753|RET4_HUMAN	Retinol-binding protein 4 OS=Homo sapiens GN=RBP4 PE=1 SV=3	13	2.42103	2.1677	3.59749	3.80189	1.13763	3.53183
127	11.35	46.34	sp|A6NJ16|IV4F8_HUMAN	Putative V-set and immunoglobulin domain-containing-like protein IGHV4OR15-8 OS=Homo sapiens GN=IGHV4OR15-8 PE=5 SV=2	18	0.870964	1.11686	0.990832	0.847227	0.428549	0.809096
128	10.98	13.72	sp|P18428|LBP_HUMAN	Lipopolysaccharide-binding protein OS=Homo sapiens GN=LBP PE=1 SV=3	7	2.85759	3.49945	7.44732	5.34564	9.72747	6.85488
129	10.8	14.79	sp|Q96KN2|CNDP1_HUMAN	Beta-Ala-His dipeptidase OS=Homo sapiens GN=CNDP1 PE=1 SV=4	8	0.539511	1.0666	0.679204	0.591562	1.04713	1.05682
130	10.49	28.97	sp|P20851|C4BPB_HUMAN	C4b-binding protein beta chain OS=Homo sapiens GN=C4BPB PE=1 SV=1	13	0.928966	1.6293	1.65959	1.31826	1.23595	1.27057
131	10.32	75	sp|P04209|LV211_HUMAN	Ig lambda chain V-II region NIG-84 OS=Homo sapiens PE=1 SV=1	36	0.299226	0.758578	0.529663	0.549541	0.691831	0.359749
132	10.31	42.77	sp|P01591|IGJ_HUMAN	Immunoglobulin J chain OS=Homo sapiens GN=IGJ PE=1 SV=4	15	0.440555	0.847227	0.666807	0.510505	1	0.510505
133	10.08	40.77	sp|P35542|SAA4_HUMAN	Serum amyloid A-4 protein OS=Homo sapiens GN=SAA4 PE=1 SV=2	14	1.24738	0.816582	1.61436	2.07014	1.36773	2.18776
134	10	30.14	sp|P06331|HV209_HUMAN	Ig heavy chain V-II region ARH-77 OS=Homo sapiens PE=4 SV=1	44	0.831764	0.963829	0.870964	1.00925	1.1272	0.928966
135	10	15.18	sp|Q9UGM5|FETUB_HUMAN	Fetuin-B OS=Homo sapiens GN=FETUB PE=1 SV=2	6	0.608135	0.608135	0.436516	0.711214	0.457088	0.346737
136	9.71	7.787	sp|P00488|F13A_HUMAN	Coagulation factor XIII A chain OS=Homo sapiens GN=F13A1 PE=1 SV=4	6	0.505825	0.672977	0.544503	0.147231	0.194089	0.432514
137	9.64	16.78	sp|Q96IY4|CBPB2_HUMAN	Carboxypeptidase B2 OS=Homo sapiens GN=CPB2 PE=1 SV=2	10	1.44544	1.85353	2.18776	1.22462	1.28233	2.14783
138	9.31	6.239	sp|P07996|TSP1_HUMAN	Thrombospondin-1 OS=Homo sapiens GN=THBS1 PE=1 SV=2	7	0.0879023	0.549541	0.104713	0.11272	0.260615	0.172187
139	9.31	11.93	sp|P43251-3|BTD_HUMAN	Isoform 3 of Biotinidase OS=Homo sapiens GN=BTD	6	0.524808	1.10662	0.954993	0.666807	1.55597	0.972747
140	9.19	10.97	sp|P26927|HGFL_HUMAN	Hepatocyte growth factor-like protein OS=Homo sapiens GN=MST1 PE=1 SV=2	8	1.15878	1.2942	1.33045	1.23595	0.981748	1.21339
141	9.1	22.13	sp|P08571|CD14_HUMAN	Monocyte differentiation antigen CD14 OS=Homo sapiens GN=CD14 PE=1 SV=2	7	0.285759	0.870964	1.19124	0.564937	1.44544	0.679204
142	9.05	69.17	sp|P01766|HV305_HUMAN	Ig heavy chain V-III region BRO OS=Homo sapiens PE=1 SV=1	294	0.855067	1.10662	0.981748	0.972747	1.00925	0.954993
143	8.97	41.07	sp|P01700|LV102_HUMAN	Ig lambda chain V-I region HA OS=Homo sapiens PE=1 SV=1	25	0.758578	1.92309	0.510505	2.46604	1.64437	1.11686
144	8.85	68	sp|P02652|APOA2_HUMAN	Apolipoprotein A-II OS=Homo sapiens GN=APOA2 PE=1 SV=1	11	1.21339	0.625173	1.69044	1.35519	0.809096	1.47231
145	8.82	21.97	sp|Q9NZP8|C1RL_HUMAN	Complement C1r subcomponent-like protein OS=Homo sapiens GN=C1RL PE=1 SV=2	11	1.25892	2.93765	2.53513	2.29087	2.67917	1.87068
146	8.7	16.34	sp|P05160|F13B_HUMAN	Coagulation factor XIII B chain OS=Homo sapiens GN=F13B PE=1 SV=3	8	0.981748	1.30617	1.22462	1.00925	0.608135	0.731139
147	8.58	39.37	sp|P55056|APOC4_HUMAN	Apolipoprotein C-IV OS=Homo sapiens GN=APOC4 PE=1 SV=1	5	0.169044	0.679204	0.744732	0.895365	0.711214	1.22462
148	8.56	44.86	sp|P01717|LV403_HUMAN	Ig lambda chain V-IV region Hil OS=Homo sapiens PE=1 SV=1	23	0.343558	1.40605	1.51356	1.14815	1.36773	1.39316
149	8.37	71.3	sp|P01614|KV201_HUMAN	Ig kappa chain V-II region Cum OS=Homo sapiens PE=1 SV=1	76
150	8.32	47.01	sp|P01602|KV110_HUMAN	Ig kappa chain V-I region HK102 (Fragment) OS=Homo sapiens GN=IGKV1-5 PE=4 SV=1	159	0.751623	1.21339	0.613762	0.724436	0.648634	0.758578
151	8.11	80.33	sp|P0DJI8|SAA1_HUMAN	Serum amyloid A-1 protein OS=Homo sapiens GN=SAA1 PE=1 SV=1	113	5.39511	2.10863	20.7014	11.272	17.378	17.0608
152	8.03	25.31	sp|P02747|C1QC_HUMAN	Complement C1q subcomponent subunit C OS=Homo sapiens GN=C1QC PE=1 SV=3	10	2.03236	0.751623	2.72898	2.77971	2.96483	2.77971
153	8.02	42.64	sp|P01824|HV206_HUMAN	Ig heavy chain V-II region WAH OS=Homo sapiens PE=1 SV=1	21	0.172187	1.83654	1.13763	0.809096	1.40605	1.10662
154	8.01	99	sp|P01621|KV303_HUMAN	Ig kappa chain V-III region NG9 (Fragment) OS=Homo sapiens PE=1 SV=1	301
155	8.01	22.92	sp|P00746|CFAD_HUMAN	Complement factor D OS=Homo sapiens GN=CFD PE=1 SV=5	5	0.501187	2.29087	2.208	1.87068	1.94089	1.18032
156	8	81.65	sp|P01861|IGHG4_HUMAN	Ig gamma-4 chain C region OS=Homo sapiens GN=IGHG4 PE=1 SV=1	684	1.20226	0.787046	1.05682	1.80302	0.758578	0.630957
157	8	62.61	sp|P04433|KV309_HUMAN	Ig kappa chain V-III region VG (Fragment) OS=Homo sapiens PE=1 SV=1	122	0.328095	0.737904	0.501187	0.824138	0.660694	0.353183
158	8	8.092	sp|Q04756|HGFA_HUMAN	Hepatocyte growth factor activator OS=Homo sapiens GN=HGFAC PE=1 SV=1	4	0.42462	1.15878	0.691831	0.564937	0.401791	0.731139
159	7.62	12.32	sp|Q14520|HABP2_HUMAN	Hyaluronan-binding protein 2 OS=Homo sapiens GN=HABP2 PE=1 SV=1	7	0.903649	0.903649	0.990832	0.946237	0.887156	0.954993
160	7.53	84.35	sp|P02042|HBD_HUMAN	Hemoglobin subunit delta OS=Homo sapiens GN=HBD PE=1 SV=2	72	0.17378	0.660694	0.630957	0.452898	0.212814	0.328095
161	6.64	72.27	sp|P01770|HV309_HUMAN	Ig heavy chain V-III region NIE OS=Homo sapiens PE=1 SV=1	109	1.2942	1.43219	1.35519	1.27057	1.11686	0.879022
162	6.38	27.04	sp|P36980|FHR2_HUMAN	Complement factor H-related protein 2 OS=Homo sapiens GN=CFHR2 PE=1 SV=1	14	0.42462	0.731139	1.01859	0.711214	0.92045	1.07647
163	6.33	23.02	sp|P08519|APOA_HUMAN	Apolipoprotein(a) OS=Homo sapiens GN=LPA PE=1 SV=1	30	0.751623	0.401791	0.758578	0.559758	1.10662	0.895365
164	6.27	45.24	sp|P01772|HV311_HUMAN	Ig heavy chain V-III region KOL OS=Homo sapiens PE=1 SV=1	116	0.787046	1.09648	0.912011	0.895365	1.11686	1.04713
165	6.26	80.64	sp|P01860|IGHG3_HUMAN	Ig gamma-3 chain C region OS=Homo sapiens GN=IGHG3 PE=1 SV=2	528	0.77983	0.772681	0.809096	0.698232	1.07647	1.11686
166	6.12	46.56	sp|P06319|LV605_HUMAN	Ig lambda chain V-VI region EB4 OS=Homo sapiens PE=2 SV=1	14	0.136773	0.831764	0.636796	0.428549	0.809096	0.510505
167	6.11	9.28	sp|P03951|FA11_HUMAN	Coagulation factor XI OS=Homo sapiens GN=F11 PE=1 SV=1	6	0.591562	0.990832	0.903649	1.05682	0.862979	0.529663
168	6.11	21.89	sp|P19652|A1AG2_HUMAN	Alpha-1-acid glycoprotein 2 OS=Homo sapiens GN=ORM2 PE=1 SV=2	5	0.440555	2.63027	1.25892	0.855067	1.47231	1.07647
169	6.03	63.89	sp|P01610|KV118_HUMAN	Ig kappa chain V-I region WEA OS=Homo sapiens PE=1 SV=1	133	0.239883	0.672977	0.672977	0.57544	0.787046	0.505825
170	6.01	11.36	sp|P04180|LCAT_HUMAN	Phosphatidylcholine-sterol acyltransferase OS=Homo sapiens GN=LCAT PE=1 SV=1	3	1.10662	0.954993	1.1272	1.10662	1.15878	1.2942
171	6	60.59	sp|P01877|IGHA2_HUMAN	Ig alpha-2 chain C region OS=Homo sapiens GN=IGHA2 PE=1 SV=3	144	0.83946	1.11686	1.22462	1.09648	1.08643	1.2942
172	6	69.17	sp|P06313|KV403_HUMAN	Ig kappa chain V-IV region JI OS=Homo sapiens PE=4 SV=1	113
173	6	26.85	sp|P04430|KV122_HUMAN	Ig kappa chain V-I region BAN OS=Homo sapiens PE=1 SV=1	56	0.717794	0.642688	1.07647	0.92045	0.831764	1.03753
174	6	18.55	sp|P01760|HV105_HUMAN	Ig heavy chain V-I region WOL OS=Homo sapiens PE=1 SV=1	37	0.564937	0.887156	0.772681	0.912011	0.928966	0.903649
175	6	15.17	sp|P04278|SHBG_HUMAN	Sex hormone-binding globulin OS=Homo sapiens GN=SHBG PE=1 SV=2	4	0.895365	0.862979	0.77983	0.895365	0.946237	0.870964
176	5.94	8.811	sp|P00742|FA10_HUMAN	Coagulation factor X OS=Homo sapiens GN=F10 PE=1 SV=2	5	1.13763	1.47231	1.72187	1.35519	1.13763	1.35519
177	5.43	27.03	sp|P61626|LYSC_HUMAN	Lysozyme C OS=Homo sapiens GN=LYZ PE=1 SV=1	5	1.40605	1.94089	2.55859	1.18032	1.95885	1.08643
178	5.09	1.351	sp|P04275|VWF_HUMAN	von Willebrand factor OS=Homo sapiens GN=VWF PE=1 SV=4	3	0.554626	0.648634	0.534564	0.636796	1.0666	0.946237
179	5.05	25.85	sp|P04438|HV208_HUMAN	Ig heavy chain V-II region SESS OS=Homo sapiens PE=2 SV=1	11	1.00925	0.990832	0.981748	1.34276	0.963829	1.02802
180	4.88	9.103	sp|O00391|QSOX1_HUMAN	Sulfhydryl oxidase 1 OS=Homo sapiens GN=QSOX1 PE=1 SV=3	6	3.53183	0.765597	1.23595	0.293765	0.981748	0.685488
181	4.83	6.678	sp|Q9BXR6|FHR5_HUMAN	Complement factor H-related protein 5 OS=Homo sapiens GN=CFHR5 PE=1 SV=1	6	0.972747	0.963829	1.11686	1.04713	1.05682	1.00925
182	4.56	15.81	sp|P35908|K22E_HUMAN	Keratin, type II cytoskeletal 2 epidermal OS=Homo sapiens GN=KRT2 PE=1 SV=2	11	1.99526	1.07647	0.963829	1.8197	2.24905	0.870964
183	4.56	2.849	sp|Q9Y6R7|FCGBP_HUMAN	IgGFc-binding protein OS=Homo sapiens GN=FCGBP PE=1 SV=3	6	0.954993	1.01859	1.02802	1	1.1695	0.972747
184	4.52	4.978	sp|Q15582|BGH3_HUMAN	Transforming growth factor-beta-induced protein ig-h3 OS=Homo sapiens GN=TGFBI PE=1 SV=1	2	1.08643	0.879022	0.928966	0.787046	2.65461	1.59956
185	4.47	72.99	sp|P00739|HPTR_HUMAN	Haptoglobin-related protein OS=Homo sapiens GN=HPR PE=1 SV=2	239	0.436516	1.20226	1.59956	1.36773	0.316228	1.72187
186	4.35	47.71	sp|P01612|KV120_HUMAN	Ig kappa chain V-I region Mev OS=Homo sapiens PE=1 SV=1	82	0.194089	0.928966	0.608135	0.751623	0.744732	0.515229
187	4.26	72.22	sp|P01619|KV301_HUMAN	Ig kappa chain V-III region B6 OS=Homo sapiens PE=1 SV=1	88	1.07647	0.963829	1.19124	0.737904	1.45881	1.22462
188	4.26	9.524	sp|P05090|APOD_HUMAN	Apolipoprotein D OS=Homo sapiens GN=APOD PE=1 SV=1	2	0.946237	0.946237	0.954993	0.954993	0.912011	0.928966
189	4.25	57.26	sp|P01742|HV101_HUMAN	Ig heavy chain V-I region EU OS=Homo sapiens PE=1 SV=1	108	0.444631	1.14815	0.963829	0.787046	1.43219	0.862979
190	4.24	52.17	sp|P01780|HV319_HUMAN	Ig heavy chain V-III region JON OS=Homo sapiens PE=1 SV=1	57	0.937562	1.05682	1.09648	0.801678	0.648634	1.11686
191	4.08	65.77	sp|P01699|LV101_HUMAN	Ig lambda chain V-I region VOR OS=Homo sapiens PE=1 SV=1	25	1.19124	1.25892	1.24738	0.539511	1.07647	0.564937
192	4.08	16.81	sp|P61769|B2MG_HUMAN	Beta-2-microglobulin OS=Homo sapiens GN=B2M PE=1 SV=1	3	2.31206	1.77011	2.80543	2.03236	2.22844	2.05116
193	4.06	38.83	sp|P01703|LV105_HUMAN	Ig lambda chain V-I region NEWM OS=Homo sapiens PE=1 SV=1	34	1.44544	1.0666	0.946237	1.44544	0.937562	1.02802
194	4.05	6.395	sp|P04070-2|PROC_HUMAN	Isoform 2 of Vitamin K-dependent protein C OS=Homo sapiens GN=PROC	3	0.544503	0.310456	0.496592	0.42462	0.672977	0.77983
195	4.03	64.81	sp|P01719|LV501_HUMAN	Ig lambda chain V-V region DEL OS=Homo sapiens PE=1 SV=1	34	0.887156	0.879022	0.570164	0.57544	0.731139	0.666807
196	4.03	67.26	sp|P01617|KV204_HUMAN	Ig kappa chain V-II region TEW OS=Homo sapiens PE=1 SV=1	92
197	4.02	50.93	sp|P01603|KV111_HUMAN	Ig kappa chain V-I region Ka OS=Homo sapiens PE=1 SV=1	111	0.16293	0.672977	0.711214	0.235505	0.737904	0.564937
198	4.02	32.41	sp|P01714|LV301_HUMAN	Ig lambda chain V-III region SH OS=Homo sapiens PE=1 SV=1	13	0.140605	0.744732	0.60256	0.30479	0.751623	0.483059
199	4.02	4.651	sp|Q9NQ79-2|CRAC1_HUMAN	Isoform 2 of Cartilage acidic protein 1 OS=Homo sapiens GN=CRTAC1	3	0.937562	1.21339	0.92045	0.928966	1.0666	1.08643
200	4.01	31.58	sp|P06702|S10A9_HUMAN	Protein S100-A9 OS=Homo sapiens GN=S100A9 PE=1 SV=1	3	0.691831	1.1272	1.08643	1.31826	0.855067	0.870964
201	4	99.08	sp|P01622|KV304_HUMAN	Ig kappa chain V-III region Ti OS=Homo sapiens PE=1 SV=1	261	1.35519	1.22462	1.18032	1.34276	1.33045	1.23595
202	4	63.89	sp|P01594|KV102_HUMAN	Ig kappa chain V-I region AU OS=Homo sapiens PE=1 SV=1	191	0.376704	1.08643	0.648634	0.515229	0.765597	0.870964
203	4	30.52	sp|P15814|IGLL1_HUMAN	Immunoglobulin lambda-like polypeptide 1 OS=Homo sapiens GN=IGLL1 PE=1 SV=1	137	1.14815	1.39316	1.2942	0.954993	1.09648	0.831764
204	4	56.76	sp|P01701|LV103_HUMAN	Ig lambda chain V-I region NEW OS=Homo sapiens PE=1 SV=1	36	0.731139	0.711214	0.801678	0.744732	0.801678	1.05682
205	4	58.33	sp|P01605|KV113_HUMAN	Ig kappa chain V-I region Lay OS=Homo sapiens PE=1 SV=1	102	0.432514	0.903649	0.679204	0.801678	1.51356	0.937562
206	4	47.06	sp|P01773|HV312_HUMAN	Ig heavy chain V-III region BUR OS=Homo sapiens PE=1 SV=1	40	1.43219	0.972747	0.990832	0.981748	0.83946	0.510505
207	4	2.934	sp|P33151|CADH5_HUMAN	Cadherin-5 OS=Homo sapiens GN=CDH5 PE=1 SV=5	2	0.148594	1.28233	0.83946	0.630957	0.912011	1
208	4	6.529	sp|P17936|IBP3_HUMAN	Insulin-like growth factor-binding protein 3 OS=Homo sapiens GN=IGFBP3 PE=1 SV=2	2	1.04713	1.0666	1.2942	0.862979	0.870964	1.00925
209	4	0.7461	sp|P22105|TENX_HUMAN	Tenascin-X OS=Homo sapiens GN=TNXB PE=1 SV=3	3	0.100925	0.691831	0.990832	0.83946	0.724436	1.05682
210	4	8.282	sp|Q13790|APOF_HUMAN	Apolipoprotein F OS=Homo sapiens GN=APOF PE=1 SV=2	3	0.895365	1.01859	1.30617	0.794328	1.43219	1.27057
211	4	20	sp|P07737|PROF1_HUMAN	Profilin-1 OS=Homo sapiens GN=PFN1 PE=1 SV=2	2	0.711214	1.00925	0.937562	0.698232	0.765597	0.691831
212	3.77	4.396	sp|P09972|ALDOC_HUMAN	Fructose-bisphosphate aldolase C OS=Homo sapiens GN=ALDOC PE=1 SV=2	2	0.954993	1.01859	0.954993	0.981748	0.731139	0.954993
213	3.74	78.13	sp|P06311|KV311_HUMAN	Ig kappa chain V-III region IARC/BL41 OS=Homo sapiens PE=1 SV=1	63	0.0231206	0.824138	0.597035	0.787046	0.765597	0.772681
214	3.62	5.632	sp|P48740-2|MASP1_HUMAN	Isoform 2 of Mannan-binding lectin serine protease 1 OS=Homo sapiens GN=MASP1	3	0.824138	0.679204	0.847227	0.724436	0.751623	0.758578
215	3.47	8.077	sp|P00918|CAH2_HUMAN	Carbonic anhydrase 2 OS=Homo sapiens GN=CA2 PE=1 SV=2	2	0.847227	0.937562	0.731139	0.608135	0.711214	0.660694
216	2.69	12.1	sp|P11226|MBL2_HUMAN	Mannose-binding protein C OS=Homo sapiens GN=MBL2 PE=1 SV=2	6	1.02802	1.59956	0.887156	2.18776	1.87068	1.61436
217	2.6	66.67	sp|P01743|HV102_HUMAN	Ig heavy chain V-I region HG3 OS=Homo sapiens PE=4 SV=1	125	0.229087	0.642688	0.711214	0.340408	1.15878	0.847227
218	2.38	55.05	sp|P01708|LV205_HUMAN	Ig lambda chain V-II region BUR OS=Homo sapiens PE=1 SV=1	21	1.1695	1.6293	1.2942	1.72187	0.963829	1.0666
219	2.35	5.071	sp|P55058|PLTP_HUMAN	Phospholipid transfer protein OS=Homo sapiens GN=PLTP PE=1 SV=1	2	0.870964	0.912011	1.07647	0.452898	1.45881	0.737904
220	2.34	4.32	sp|Q6UXB8|PI16_HUMAN	Peptidase inhibitor 16 OS=Homo sapiens GN=PI16 PE=1 SV=1	2	0.903649	0.809096	0.895365	0.83946	1.28233	1.1272
221	2.32	67.54	sp|P01763|HV302_HUMAN	Ig heavy chain V-III region WEA OS=Homo sapiens PE=1 SV=1	98
222	2.23	1.241	sp|P15144|AMPN_HUMAN	Aminopeptidase N OS=Homo sapiens GN=ANPEP PE=1 SV=4	1	0.847227	1.02802	1.0666	1.1695	1.11686	1.04713
223	2.22	73.83	sp|P01596|KV104_HUMAN	Ig kappa chain V-I region CAR OS=Homo sapiens PE=1 SV=1	87	0.990832	1.33045	1.10662	1.1695	0.887156	0.954993
224	2.08	90.57	sp|A0M8Q6|LAC7_HUMAN	Ig lambda-7 chain C region OS=Homo sapiens GN=IGLC7 PE=1 SV=2	240
225	2.05	36.28	sp|P01615|KV202_HUMAN	Ig kappa chain V-II region FR OS=Homo sapiens PE=1 SV=1	22	1.07647	0.990832	1.02802	0.972747	0.870964	0.794328
226	2.05	7.692	sp|P04211|LV001_HUMAN	Ig lambda chain V region 4A OS=Homo sapiens PE=4 SV=1	9	1.41906	1.95885	1.52757	1.58489	0.57544	0.990832
227	2.04	37.84	sp|P01702|LV104_HUMAN	Ig lambda chain V-I region NIG-64 OS=Homo sapiens PE=1 SV=1	34
228	2.04	19.4	sp|P02763|A1AG1_HUMAN	Alpha-1-acid glycoprotein 1 OS=Homo sapiens GN=ORM1 PE=1 SV=1	5
229	2.04	0.8499	sp|P12111|CO6A3_HUMAN	Collagen alpha-3(VI) chain OS=Homo sapiens GN=COL6A3 PE=1 SV=5	3	0.816582	1.01859	1.03753	1.05682	1.11686	1.0666
230	2.03	15.25	sp|P13647|K2C5_HUMAN	Keratin, type II cytoskeletal 5 OS=Homo sapiens GN=KRT5 PE=1 SV=3	13	1.51356	1.18032	1.45881	2.22844	1.55597	1.09648
231	2.03	50.41	sp|P01771|HV310_HUMAN	Ig heavy chain V-III region HIL OS=Homo sapiens PE=1 SV=1	19
232	2.03	32.43	sp|P01709|LV206_HUMAN	Ig lambda chain V-II region MGC OS=Homo sapiens PE=1 SV=1	10	0.765597	0.946237	1.19124	0.744732	0.937562	0.772681
233	2.03	8.796	sp|Q04695|K1C17_HUMAN	Keratin, type I cytoskeletal 17 OS=Homo sapiens GN=KRT17 PE=1 SV=2	4	0.809096	0.772681	1.64437	1.02802	1.08643	0.946237
234	2.03	3.681	sp|P07359|GP1BA_HUMAN	Platelet glycoprotein Ib alpha chain OS=Homo sapiens GN=GP1BA PE=1 SV=2	2	1.41906	0.751623	1.21339	1.40605	0.724436	1.02802
235	2.03	0.9655	sp|Q8NEP3|DAAF1_HUMAN	Dynein assembly factor 1, axonemal OS=Homo sapiens GN=DNAAF1 PE=1 SV=5	1
236	2.03	3.294	sp|Q13619|CUL4A_HUMAN	Cullin-4A OS=Homo sapiens GN=CUL4A PE=1 SV=3	2
237	2.03	3.448	sp|P00915|CAH1_HUMAN	Carbonic anhydrase 1 OS=Homo sapiens GN=CA1 PE=1 SV=2	1	0.704693	0.981748	0.787046	0.685488	0.772681	0.751623
238	2.02	92.66	sp|P04206|KV307_HUMAN	Ig kappa chain V-III region GOL OS=Homo sapiens PE=1 SV=1	250
239	2.02	32.65	sp|P69892|HBG2_HUMAN	Hemoglobin subunit gamma-2 OS=Homo sapiens GN=HBG2 PE=1 SV=2	9	1.57036	0.648634	0.724436	0.496592	0.862979	0.855067
240	2.02	1.577	sp|O43432|IF4G3_HUMAN	Eukaryotic translation initiation factor 4 gamma 3 OS=Homo sapiens GN=EIF4G3 PE=1 SV=2	26	0.580764	0.672977	0.432514	0.192309	0.554626	0.376704
241	2.02	2.625	sp|P49908|SEPP1_HUMAN	Selenoprotein P OS=Homo sapiens GN=SEPP1 PE=1 SV=3	1	0.981748	0.92045	0.981748	0.928966	0.990832	1.10662
242	2.02	4.202	sp|Q6ZSC3|RBM43_HUMAN	RNA-binding protein 43 OS=Homo sapiens GN=RBM43 PE=2 SV=1	1	0.483059	0.698232	0.744732	0.436516	0.420727	0.672977
243	2.02	0.4869	sp|Q99996-4|AKAP9_HUMAN	Isoform 4 of A-kinase anchor protein 9 OS=Homo sapiens GN=AKAP9	1	1.13763	0.895365	0.937562	1.03753	1.15878	1.02802
244	2.02	0.7239	sp|Q2KHM9|K0753_HUMAN	Uncharacterized protein KIAA0753 OS=Homo sapiens GN=KIAA0753 PE=2 SV=3	1
245	2.02	4.478	sp|P04406|G3P_HUMAN	Glyceraldehyde-3-phosphate dehydrogenase OS=Homo sapiens GN=GAPDH PE=1 SV=3	1	0.879022	1.15878	0.928966	0.903649	1.00925	0.847227
246	2.02	2.078	sp|P14151-2|LYAM1_HUMAN	Isoform 2 of L-selectin OS=Homo sapiens GN=SELL	1	0.963829	0.642688	0.787046	0.847227	1.23595	0.83946
247	2.01	50.43	sp|P01776|HV315_HUMAN	Ig heavy chain V-III region WAS OS=Homo sapiens PE=1 SV=1	246	7.94328	12.0226	3.63078	4.87529	0.879022	2.22844
248	2.01	66.97	sp|P06888|LV109_HUMAN	Ig lambda chain V-I region EPS OS=Homo sapiens PE=1 SV=1	16
249	2.01	17.46	sp|P01814|HV201_HUMAN	Ig heavy chain V-II region OU OS=Homo sapiens PE=1 SV=1	8
250	2.01	0.7269	sp|Q9ULV0-2|MYO5B_HUMAN	Isoform 2 of Unconventional myosin-Vb OS=Homo sapiens GN=MYO5B	1	1.65959	3.01995	2.31206	3.13329	2.1677	3.13329
251	2.01	4.474	sp|P02786|TFR1_HUMAN	Transferrin receptor protein 1 OS=Homo sapiens GN=TFRC PE=1 SV=2	3	0.787046	1.2942	0.937562	1.2942	1.61436	1.31826
252	2.01	1.426	RRRRRsp|P02675|FIBB_HUMAN	REVERSED Fibrinogen beta chain OS=Homo sapiens GN=FGB PE=1 SV=2	3	2.07014	2.22844	3.34195	3.46737	2.70396	3.66438
253	2.01	1.215	sp|P78563|RED1_HUMAN	Double-stranded RNA-specific editase 1 OS=Homo sapiens GN=ADARB1 PE=1 SV=1	2	0.672977	0.887156	0.895365	1	0.903649	1.03753
254	2.01	2.97	sp|Q9UHG3|PCYOX_HUMAN	Prenylcysteine oxidase 1 OS=Homo sapiens GN=PCYOX1 PE=1 SV=3	1	0.366438	1.14815	0.801678	0.990832	1.14815	1.02802
255	2.01	1.188	sp|Q13424|SNTA1_HUMAN	Alpha-1-syntrophin OS=Homo sapiens GN=SNTA1 PE=1 SV=1	1
256	2.01	0.5335	sp|Q9H7N4|SFR19_HUMAN	Splicing factor, arginine/serine-rich 19 OS=Homo sapiens GN=SCAF1 PE=1 SV=3	1	0.972747	1.02802	0.862979	0.879022	0.937562	0.679204
257	2.01	0.4713	RRRRRsp|Q9NYV4-3|CDK12_HUMAN	REVERSED Isoform 3 of Cyclin-dependent kinase 12 OS=Homo sapiens GN=CDK12	1	0.895365	0.946237	1.01859	1.11686	0.685488	0.879022
258	2.01	1.401	sp|Q96CV9-2|OPTN_HUMAN	Isoform 2 of Optineurin OS=Homo sapiens GN=OPTN	1	0.349945	0.666807	0.586138	0.316228	0.212814	0.452898
259	2.01	1.455	sp|A6NMB1|SIG16_HUMAN	Sialic acid-binding Ig-like lectin 16 OS=Homo sapiens GN=SIGLEC16 PE=2 SV=3	1	1.61436	1.43219	1.58489	1.41906	1.39316	1.27057
260	2.01	1.872	sp|Q9NPI8|FANCF_HUMAN	Fanconi anemia group F protein OS=Homo sapiens GN=FANCF PE=1 SV=1	1	1.31826	1.40605	1.13763	1.14815	1.20226	1.43219
261	2.01	3.448	RRRRRsp|P00915|CAH1_HUMAN	REVERSED Carbonic anhydrase 1 OS=Homo sapiens GN=CA1 PE=1 SV=2	2	1.03753	0.383707	0.277971	0.212814	0.214783	0.167494
262	2.01	8.421	sp|P41222|PTGDS_HUMAN	Prostaglandin-H2 D-isomerase OS=Homo sapiens GN=PTGDS PE=1 SV=1	1	0.83946	0.751623	1.01859	1.35519	1.00925	0.717794
263	2	60.5	sp|P01775|HV314_HUMAN	Ig heavy chain V-III region LAY OS=Homo sapiens PE=1 SV=1	93	0.954993	0.765597	0.691831	0.549541	0.903649	0.772681
264	2	38.89	sp|P01611|KV119_HUMAN	Ig kappa chain V-I region Wes OS=Homo sapiens PE=1 SV=1	45
265	2	45.87	sp|P01624|KV306_HUMAN	Ig kappa chain V-III region POM OS=Homo sapiens PE=1 SV=1	86	0.751623	0.801678	0.642688	0.235505	0.432514	0.666807
266	2	35.14	sp|P06317|LV603_HUMAN	Ig lambda chain V-VI region SUT OS=Homo sapiens PE=1 SV=1	12	0.487529	1.85353	1.1695	1.1272	1.36773	1.0666
267	2	0.5396	RRRRRsp|O95613|PCNT_HUMAN	REVERSED Pericentrin OS=Homo sapiens GN=PCNT PE=1 SV=4	3	0.83946	0.895365	1.00925	0.954993	0.981748	0.879022
268	2	2.529	sp|P49591|SYSC_HUMAN	Serine--tRNA ligase, cytoplasmic OS=Homo sapiens GN=SARS PE=1 SV=3	2
269	2	0.5243	sp|Q9Y2I7|FYV1_HUMAN	1-phosphatidylinositol 3-phosphate 5-kinase OS=Homo sapiens GN=PIKFYVE PE=1 SV=3	3	0.57544	0.420727	0.394457	0.203236	0.660694	0.809096
270	2	2.268	sp|Q99784|NOE1_HUMAN	Noelin OS=Homo sapiens GN=OLFM1 PE=1 SV=4	1	1.23595	0.895365	0.887156	1.00925	1.20226	1.47231
271	2	1.944	sp|Q96HE9|PRR11_HUMAN	Proline-rich protein 11 OS=Homo sapiens GN=PRR11 PE=1 SV=1	2
272	2	0.5862	sp|Q5H9U9|DDX6L_HUMAN	Probable ATP-dependent RNA helicase DDX60-like OS=Homo sapiens GN=DDX60L PE=2 SV=2	1	4.36516	2.55859	2.18776	2.10863	2.03236	2.12814
273	2	0.4507	sp|Q7RTU9|STRC_HUMAN	Stereocilin OS=Homo sapiens GN=STRC PE=2 SV=1	1	0.83946	1.27057	1.00925	1	1.10662	0.937562
274	2	2.041	sp|Q8NDD1|CA131_HUMAN	Uncharacterized protein C1orf131 OS=Homo sapiens GN=C1orf131 PE=1 SV=3	1	0.260615	0.16293	0.235505	0.296483	0.158489	0.203236
275	2	1.945	sp|Q16134|ETFD_HUMAN	Electron transfer flavoprotein-ubiquinone oxidoreductase, mitochondrial OS=Homo sapiens GN=ETFDH PE=1 SV=2	1
276	2	4.706	sp|P49913|CAMP_HUMAN	Cathelicidin antimicrobial peptide OS=Homo sapiens GN=CAMP PE=1 SV=1	1	0.510505	0.642688	0.685488	0.717794	1.55597	1.02802
277	2	2.804	sp|Q99608|NECD_HUMAN	Necdin OS=Homo sapiens GN=NDN PE=2 SV=1	1
278	2	11.83	sp|P05109|S10A8_HUMAN	Protein S100-A8 OS=Homo sapiens GN=S100A8 PE=1 SV=1	1	1.00925	0.990832	1.1272	0.972747	0.855067	0.887156
279	2	0.947	sp|Q9H3R0|KDM4C_HUMAN	Lysine-specific demethylase 4C OS=Homo sapiens GN=KDM4C PE=1 SV=2	2	1.19124	0.666807	1.02802	0.77983	0.685488	1.03753
280	2	1.682	sp|P11021|GRP78_HUMAN	78 kDa glucose-regulated protein OS=Homo sapiens GN=HSPA5 PE=1 SV=2	1	0.21677	0.20893	0.299226	0.104713	0.0559758	0.0559758
281	2	1.617	sp|P16070|CD44_HUMAN	CD44 antigen OS=Homo sapiens GN=CD44 PE=1 SV=3	1	1.21339	0.847227	0.691831	0.831764	1.03753	1.09648
282	2	4.473	sp|Q15485|FCN2_HUMAN	Ficolin-2 OS=Homo sapiens GN=FCN2 PE=1 SV=2	1	0.679204	1.0666	0.981748	0.855067	1.1695	0.937562
283	2	5.687	sp|Q13103|SPP24_HUMAN	Secreted phosphoprotein 24 OS=Homo sapiens GN=SPP2 PE=1 SV=1	1	0.928966	1.14815	1.15878	1.15878	1.09648	0.879022
284	2	1.749	sp|P07333|CSF1R_HUMAN	Macrophage colony-stimulating factor 1 receptor OS=Homo sapiens GN=CSF1R PE=1 SV=2	1	0.946237	1.11686	0.60256	1.15878	1.33045	0.672977
285	2	3.563	sp|Q15113|PCOC1_HUMAN	Procollagen C-endopeptidase enhancer 1 OS=Homo sapiens GN=PCOLCE PE=1 SV=2	1	0.0113763	0.737904	1.08643	0.549541	1.18032	1.07647
286	2	3.311	sp|O75144|ICOSL_HUMAN	ICOS ligand OS=Homo sapiens GN=ICOSLG PE=1 SV=2	1	1.07647	0.92045	0.744732	0.855067	1.11686	0.717794
287	2	12.5	sp|P01815|HV202_HUMAN	Ig heavy chain V-II region COR OS=Homo sapiens PE=1 SV=1	7	1.47231	1.75388	1.90546	1.49969	1.64437	1.43219
288	2	1.667	sp|O95402|MED26_HUMAN	Mediator of RNA polymerase II transcription subunit 26 OS=Homo sapiens GN=MED26 PE=1 SV=2	1
289	2	3.933	sp|P61599|NAA20_HUMAN	N-alpha-acetyltransferase 20 OS=Homo sapiens GN=NAA20 PE=1 SV=1	2	0.704693	1.01859	0.895365	0.717794	1.34276	1.13763
290	2	7.813	sp|P02775|CXCL7_HUMAN	Platelet basic protein OS=Homo sapiens GN=PPBP PE=1 SV=3	1	0.122462	0.564937	0.108643	0.0794328	0.359749	0.255859
291	2	4.331	sp|P08637|FCG3A_HUMAN	Low affinity immunoglobulin gamma Fc region receptor III-A OS=Homo sapiens GN=FCGR3A PE=1 SV=2	1	1.69044	0.83946	1.36773	1.88799	0.963829	0.263027
292	2	13.61	sp|P03950|ANGI_HUMAN	Angiogenin OS=Homo sapiens GN=ANG PE=1 SV=1	1	0.539511	0.613762	0.711214	0.293765	0.465586	0.469894
293	1.71	0.9409	sp|Q8N8K9-3|K1958_HUMAN	Isoform 3 of Uncharacterized protein KIAA1958 OS=Homo sapiens GN=KIAA1958	1	1.11686	0.642688	0.544503	1.58489	1.31826	1.02802
294	1.7	1.402	sp|Q96K58-2|ZN668_HUMAN	Isoform 2 of Zinc finger protein 668 OS=Homo sapiens GN=ZNF668	1	0.376704	1	0.879022	0.57544	2.60615	0.937562
295	1.68	1.509	sp|Q8IXS8|F126B_HUMAN	Protein FAM126B OS=Homo sapiens GN=FAM126B PE=2 SV=1	2
296	1.64	3.056	sp|Q9H8L6|MMRN2_HUMAN	Multimerin-2 OS=Homo sapiens GN=MMRN2 PE=1 SV=2	3	0.591562	0.642688	0.636796	0.660694	0.972747	0.981748
297	1.5	1.321	sp|P49747|COMP_HUMAN	Cartilage oligomeric matrix protein OS=Homo sapiens GN=COMP PE=1 SV=2	2	1.87068	1.2942	0.731139	0.737904	0.990832	0.912011
298	1.47	6.667	sp|P08294|SODE_HUMAN	Extracellular superoxide dismutase [Cu-Zn] OS=Homo sapiens GN=SOD3 PE=1 SV=2	1	1.83654	1.01859	0.946237	1.21339	1.08643	0.981748
299	1.39	3.01	sp|P01833|PIGR_HUMAN	Polymeric immunoglobulin receptor OS=Homo sapiens GN=PIGR PE=1 SV=4	2	0.963829	0.619441	0.376704	1.10662	1.1695	0.465586
300	1.24	1.93	sp|Q9NPH3|IL1AP_HUMAN	Interleukin-1 receptor accessory protein OS=Homo sapiens GN=IL1RAP PE=1 SV=2	1	1.1272	1.18032	0.954993	0.887156	1.40605	0.946237
301	1.23	1.351	sp|A6NCI4|VWA3A_HUMAN	von Willebrand factor A domain-containing protein 3A OS=Homo sapiens GN=VWA3A PE=2 SV=3	3
302	1.17	1.835	sp|Q969J2|ZKSC4_HUMAN	Zinc finger protein with KRAB and SCAN domains 4 OS=Homo sapiens GN=ZKSCAN4 PE=1 SV=1	1
303	1.07	1.363	sp|Q8NE71-2|ABCF1_HUMAN	Isoform 2 of ATP-binding cassette sub-family F member 1 OS=Homo sapiens GN=ABCF1	1	0.11272	0.744732	0.666807	0.0501187	0.272898	0.630957
304	1.05	1.772	RRRRRsp|Q92575|UBXN4_HUMAN	REVERSED UBX domain-containing protein 4 OS=Homo sapiens GN=UBXN4 PE=1 SV=2	1	0.717794	0.794328	0.794328	0.636796	0.704693	0.724436
305	1.01	3.249	sp|Q9Y6Z7|COL10_HUMAN	Collectin-10 OS=Homo sapiens GN=COLEC10 PE=2 SV=2	1	0.704693	1.23595	0.903649	0.724436	1.33045	0.981748
306	0.98	2.013	RRRRRsp|Q08AI8|CB054_HUMAN	REVERSED Uncharacterized protein C2orf54 OS=Homo sapiens GN=C2orf54 PE=2 SV=2	1	0.580764	1.03753	0.369828	1.28233	0.691831	0.912011
307	0.94	11.34	sp|P07477|TRY1_HUMAN	Trypsin-1 OS=Homo sapiens GN=PRSS1 PE=1 SV=1	2	0.903649	0.847227	0.879022	0.724436	0.60256	0.801678
308	0.94	1.584	sp|Q6VUC0|AP2E_HUMAN	Transcription factor AP-2-epsilon OS=Homo sapiens GN=TFAP2E PE=2 SV=1	1	1.23595	0.981748	1.05682	1	1.05682	1.10662
309	0.88	3.852	sp|P35527|K1C9_HUMAN	Keratin, type I cytoskeletal 9 OS=Homo sapiens GN=KRT9 PE=1 SV=3	2	0.946237	0.963829	0.954993	0.717794	1.40605	0.698232
310	0.72	1.458	sp|Q6NUI6-2|CHADL_HUMAN	Isoform 2 of Chondroadherin-like protein OS=Homo sapiens GN=CHADL	2	0.679204	0.0946237	0.103753	0.0401791	0.152757	0.141906
311	0.7	4.717	sp|Q92820|GGH_HUMAN	Gamma-glutamyl hydrolase OS=Homo sapiens GN=GGH PE=1 SV=2	1
312	0.63	0.9768	sp|Q12809-2|KCNH2_HUMAN	Isoform B of Potassium voltage-gated channel subfamily H member 2 OS=Homo sapiens GN=KCNH2	1
313	0.62	2.377	sp|Q6EMK4|VASN_HUMAN	Vasorin OS=Homo sapiens GN=VASN PE=1 SV=1	1	0.912011	0.954993	0.879022	0.928966	1.25892	1
314	0.6	1.139	sp|P56282|DPOE2_HUMAN	DNA polymerase epsilon subunit 2 OS=Homo sapiens GN=POLE2 PE=1 SV=2	1	0.92045	1.65959	0.505825	0.691831	3.46737	14.4544
315	0.58	0.8383	RRRRRsp|Q96G01-4|BICD1_HUMAN	REVERSED Isoform 4 of Protein bicaudal D homolog 1 OS=Homo sapiens GN=BICD1	1	0.487529	0.642688	0.711214	0.731139	1.24738	0.912011
316	0.56	0.9223	sp|O43283-5|M3K13_HUMAN	Isoform 4 of Mitogen-activated protein kinase kinase kinase 13 OS=Homo sapiens GN=MAP3K13	1
317	0.55	1.148	sp|Q6XPR3|RPTN_HUMAN	Repetin OS=Homo sapiens GN=RPTN PE=1 SV=1	1
318	0.51	1.42	sp|Q7Z494-6|NPHP3_HUMAN	Isoform 6 of Nephrocystin-3 OS=Homo sapiens GN=NPHP3	1	0.239883	0.972747	0.946237	0.195884	0.809096	0.870964
319	0.46	1.179	RRRRRsp|P35869|AHR_HUMAN	REVERSED Aryl hydrocarbon receptor OS=Homo sapiens GN=AHR PE=1 SV=2	1	1.55597	1.00925	1.20226	1.35519	1.80302	1.94089
320	0.41	2.163	sp|Q9HDC9|APMAP_HUMAN	Adipocyte plasma membrane-associated protein OS=Homo sapiens GN=APMAP PE=1 SV=2	1	0.981748	0.539511	0.570164	0.529663	0.751623	0.666807
321	0.37	1.768	RRRRRsp|Q15019-2|SEPT2_HUMAN	REVERSED Isoform 2 of Septin-2 OS=Homo sapiens GN=SEPT2	1	1.13763	1.45881	1.05682	1.02802	1.10662	1.15878
322	0.34	1.754	RRRRRsp|Q99551|MTEF1_HUMAN	REVERSED Transcription termination factor 1, mitochondrial OS=Homo sapiens GN=MTERF1 PE=1 SV=1	1
323	0.34	8.654	sp|P10720|PF4V_HUMAN	Platelet factor 4 variant OS=Homo sapiens GN=PF4V1 PE=1 SV=1	1	0.0816582	0.903649	0.275423	0.353183	0.444631	0.280543
324	0.33	0.9032	sp|Q6P4Q7|CNNM4_HUMAN	Metal transporter CNNM4 OS=Homo sapiens GN=CNNM4 PE=1 SV=3	1
325	0.31	2.299	sp|Q9P0M2|AKA7G_HUMAN	A-kinase anchor protein 7 isoform gamma OS=Homo sapiens GN=AKAP7 PE=1 SV=2	2	1.43219	1.35519	0.30761	0.534564	1.07647	0.870964
326	0.28	1.372	RRRRRsp|P29353|SHC1_HUMAN	REVERSED SHC-transforming protein 1 OS=Homo sapiens GN=SHC1 PE=1 SV=4	1	0.145881	2.01372	1.57036	1.1272	1.85353	0.895365
327	0.28	2.273	RRRRRsp|O60938|KERA_HUMAN	REVERSED Keratocan OS=Homo sapiens GN=KERA PE=1 SV=1	1
328	0.27	1.024	sp|Q15063-3|POSTN_HUMAN	Isoform 3 of Periostin OS=Homo sapiens GN=POSTN	1	0.903649	1.05682	0.981748	0.809096	0.831764	1.08643
329	0.25	0.6542	sp|P42338|PK3CB_HUMAN	Phosphatidylinositol 4,5-bisphosphate 3-kinase catalytic subunit beta isoform OS=Homo sapiens GN=PIK3CB PE=1 SV=1	1	1.24738	1.15878	0.0794328	1.23595	0.369828	0.895365
330	0.25	3.723	sp|O95445|APOM_HUMAN	Apolipoprotein M OS=Homo sapiens GN=APOM PE=1 SV=2	1	0.83946	0.698232	1.33045	0.963829	1.11686	1.90546
331	0.21	41.67	sp|P01607|KV115_HUMAN	Ig kappa chain V-I region Rei OS=Homo sapiens PE=1 SV=1	133	1.33045	1.52757	1.0666	1	1.39316	1.39316
333	0.2	0.7702	RRRRRsp|P51814-6|ZNF41_HUMAN	REVERSED Isoform 6 of Zinc finger protein 41 OS=Homo sapiens GN=ZNF41	1	0.758578	1.5417	0.928966	0.630957	1.10662	0.794328
334	0.2	0.5819	RRRRRsp|Q13402-4|MYO7A_HUMAN	REVERSED Isoform 4 of Unconventional myosin-VIIa OS=Homo sapiens GN=MYO7A	1
335	0.2	1.083	sp|Q92521|PIGB_HUMAN	GPI mannosyltransferase 3 OS=Homo sapiens GN=PIGB PE=2 SV=1	1
347	0.14	0.6369	RRRRRsp|Q9H9E3|COG4_HUMAN	REVERSED Conserved oligomeric Golgi complex subunit 4 OS=Homo sapiens GN=COG4 PE=1 SV=3	1
352	0.13	0.6589	RRRRRsp|P08123|CO1A2_HUMAN	REVERSED Collagen alpha-2(I) chain OS=Homo sapiens GN=COL1A2 PE=1 SV=7	1	0.903649	1.90546	2.14783	0.972747	1.48594	0.801678
360	0.11	0.6711	RRRRRsp|Q96NW7-2|LRRC7_HUMAN	REVERSED Isoform 2 of Leucine-rich repeat-containing protein 7 OS=Homo sapiens GN=LRRC7	1	0.398107	1.8197	1.51356	1.58489	0.296483	1.43219
362	0.1	0.4753	RRRRRsp|Q9Y4F3-3|MARF1_HUMAN	REVERSED Isoform 2 of Meiosis arrest female protein 1 OS=Homo sapiens GN=KIAA0430	1	0.801678	1.0666	0.591562	0.937562	0.246604	0.613762
363	0.1	1.345	sp|Q6MZZ7|CAN13_HUMAN	Calpain-13 OS=Homo sapiens GN=CAPN13 PE=1 SV=2	1	0.787046	1.28233	1.28233	1.13763	1.10662	1.02802
373	0.07	0.4906	RRRRRsp|Q5UIP0-2|RIF1_HUMAN	REVERSED Isoform 2 of Telomere-associated protein RIF1 OS=Homo sapiens GN=RIF1	2	0.648634	2.26987	1.27057	0.597035	0.57544	1.1695
380	0.07	1.541	sp|Q96JA3|PKHA8_HUMAN	Pleckstrin homology domain-containing family A member 8 OS=Homo sapiens GN=PLEKHA8 PE=1 SV=3	1
388	0.06	1.882	RRRRRsp|Q92844|TANK_HUMAN	REVERSED TRAF family member-associated NF-kappa-B activator OS=Homo sapiens GN=TANK PE=1 SV=2	1
392	0.06	8.333	sp|P14555|PA2GA_HUMAN	Phospholipase A2, membrane associated OS=Homo sapiens GN=PLA2G2A PE=1 SV=2	1
394	0.05	1.116	sp|P13796|PLSL_HUMAN	Plastin-2 OS=Homo sapiens GN=LCP1 PE=1 SV=6	1	0.586138	0.765597	0.765597	0.737904	1.02802	0.862979
400	0.05	0.8811	RRRRRsp|Q5K651|SAMD9_HUMAN	REVERSED Sterile alpha motif domain-containing protein 9 OS=Homo sapiens GN=SAMD9 PE=1 SV=1	1
